# Supplementary material for: Factors Associated with COVID-19 Vaccination Hesitancy and Most Frequently Vaccinated Status in a Japanese Population-Based Sample
Source: Vaccines (Basel). 2024 May 7;12(5):501. doi: 10.3390/vaccines12050501 (PMC11125889; doi:10.3390/vaccines12050501)
Supplement: Supplementary file 1 [file vaccines-12-00501-s001.zip]

Archive with 1 entries (1 files):
- vaccines-2956054-supplementary.pdf
